# Supplementary material for: Prediction of risk scores for colorectal cancer patients from the concentration of proteins involved in mitochondrial apoptotic pathway
Source: PLoS One. 2019 Sep 9;14(9):e0217527. doi: 10.1371/journal.pone.0217527 (PMC6733437; doi:10.1371/journal.pone.0217527)
Supplement: S2 File — Table A, Clinical information about the patients used in this study as adapted from Lindner AU, et al. Gut. 2017. OS predicted from multiple regression models are also provided. Tables B-F, Estimated β values for specified weight parameter W, for each patient. Table G, Risk Score (RS) values (z-normalized β*). Table H, Estimated Combi values for each single-clinical feature combination. Hybrid Risk Score (RSH) values (z-normalized CombAge) are provided in the last column. (XLSX) [file pone.0217527.s002.xlsx]

## Sheet: Table A
																					Protein concentrations					Predicted survival time in months via multi-variable linear regression models
Patient	Age (years)	Gender	Weight	Height	Clinical.Side	Stage	T	N	M	Lymphovascular.Invasion	KRAS.mutation	Tumour.Differentiation	Tumor.Location	Chemotherapy.Regimen	Number.of.Cycles	DFS (Months)	DFS..is.censored?	OS (Months)	OS..is.censored?	zETAs	BAK (nM)	BAX (nM)	BCL2 (nM)	BCL.X.L (nM)	MCL1 (nM)	LR_simple	Ridge	Lasso	Lassolars	Elasticnet	Bayesianridge
1	72	M	87	NA	Dublin	III	3	1	0	no	WT	moderate to well	sigmoid colon	FOLFOX	10	16.7	0	76.7	1	-0.32	220.1	121	98.1	53	8.5	58.2019	58.2015	57.5813	57.2121	57.5823	57.7511
2	61	M	78	166	Dublin	III	3	1	0	no	G12C	moderate to well	sigmoid colon	FOLFOX	12	86.5	1	86.5	1	-0.45	162.5	111.4	97.1	36.9	9.6	63.2825	63.2917	60.6453	59.5584	60.5998	62.5114
3	43	M	92	172	Dublin	III	3	1	0	no	G12D	moderate to well	descending colon	FOLFOX	12	115	1	115	1	-0.87	217.6	68.6	86.3	48.5	3.9	55.5646	55.5382	57.604	58.3663	57.5936	56.3264
4	64	F	94	176	Dublin	III	3	1	0	yes	G12A	moderate to well	caecum	FOLFOX	8	100.2	1	100.2	1	-1.46	219.4	135.1	26	46.3	7.4	61.9513	61.9498	59.8169	59.8844	59.8079	58.3973
5	51	F	70	167	Dublin	III	4	1	0	no	G13D	moderate to well	sigmoid colon	FOLFOX	12	77.7	1	77.7	1	-1.11	200.8	171.2	39.5	55.8	7	64.3284	64.322	58.2403	56.2417	58.2308	58.5427
6	42	M	87	182	Dublin	III	3	1	0	no	WT	poor	rectosigmoid	FOLFOX	7	95.5	1	95.5	1	-0.76	251.3	165.7	59	60.5	8	60.8825	60.881	55.8131	55.5401	55.8108	57.013
7	59	M	72	177	Dublin	III	3	1	0	no	nan	moderate to well	sigmoid colon	FOLFOX	12	59.1	1	59.1	1	3.12	281.8	135.1	156	146.9	17.9	25.1385	25.1645	54.283	38.1835	54.3108	52.5138
8	61	M	70	183	Dublin	III	3	1	0	no	WT	moderate to well	sigmoid colon	FOLFOX	12	78.3	1	78.3	1	1.31	38	41	124.8	24.4	3.7	68.0858	68.0858	67.9013	65.8134	67.9216	67.6816
9	77	M	70	168	Dublin	III	4	2	0	no	G12C	moderate to well	caecum	FOLFOX	12	92.5	1	92.5	1	-0.68	68.7	37.8	48.3	37.7	5.3	61.5391	61.5396	62.6073	62.2487	62.6066	63.8345
10	65	M	63	162	Dublin	III	2	1	0	yes	G12D	poor	rectum	FOLFOX	12	81	1	81	1	0.82	132	92	136.3	49.4	11.4	60.5378	60.5588	62.3288	60.4521	62.2638	62.6794
11	55	M	87	181	Dublin	III	3	1	0	no	nan	moderate to well	sigmoid colon	FOLFOX	12	67.9	1	67.9	1	-0.71	125.5	112.2	73.8	44.4	5.2	71.3101	71.299	62.6875	61.7786	62.6184	66.2526
12	66	M	108	175	Dublin	III	4	2	0	no	G12V	moderate to well	caecum	FOLFOX	0	96.7	1	96.7	1	-1	159.5	104.3	88.4	27.6	6.4	65.0974	65.0923	60.8109	60.229	60.7634	62.7745
13	72	F	55	152	Dublin	III	2	1	0	no	WT	moderate to well	ascending colon	FOLFOX	11	94.3	1	94.3	1	-0.03	134	93.1	140.8	28.6	7	63.3724	63.3716	62.3896	61.6182	62.3462	62.4099
14	55	M	69	166	Dublin	III	3	2	0	yes	WT	moderate to well	sigmoid colon	FOLFOX	12	66.6	1	66.6	1	0.59	48	32.9	127.3	24.1	1.5	67.006	66.9971	65.7055	64.3987	65.6257	65.0587
15	63	M	123	179	Dublin	III	3	2	0	no	G12D	moderate to well	descending colon	FOLFOX	0	78.6	1	78.6	1	0.33	167.4	94.4	143.2	50.1	7.2	57.5814	57.58	59.8721	57.7918	59.8473	59.4441
16	70	F	81	164	Dublin	III	2	2	0	no	WT	moderate to well	sigmoid colon	FOLFOX	12	87.7	1	87.7	1	0.12	101.7	66.3	145.3	27.8	4.3	63.5987	63.5979	63.2701	63.6724	63.2966	63.3273
17	51	F	66	164	Dublin	III	3	1	0	no	G12D	moderate to well	splenic flexure	FOLFOX	12	43.4	1	43.4	1	-0.12	131.8	107.3	123.8	31.9	7.8	65.7763	65.7812	62.3398	61.0812	62.2747	63.9781
18	54	M	63	164	Dublin	III	2	1	0	no	WT	moderate to well	sigmoid colon	FOLFOX	12	109.2	1	109.2	1	-0.49	157.7	85.4	104.1	31	9.4	63.1096	63.098	61.5065	60.8065	61.4543	61.8177
19	59	M	81	183	Dublin	III	4	1	0	no	WT	moderate to well	transverse colon	FOLFOX	12	59.6	1	59.6	1	0.52	178.1	63.4	168.6	54.5	6	53.525	53.5145	59.7843	59.5636	59.7487	56.5706
20	53	M	110	185	Dublin	III	3	2	0	yes	G12C	moderate to well	hepatic flexure	FOLFOX	12	72.7	1	72.7	1	-1.08	70.4	48.2	64.4	26.3	1.6	66.7844	66.7988	67.3894	65.7524	67.2612	68.3796
21	46	F	89	167	Dublin	III	2	1	0	no	G12D	moderate to well	caecum	FOLFOX	12	66.3	1	66.3	1	-0.74	139.4	107.6	89.1	29.8	8	66.9255	66.9253	64.6761	64.272	64.677	62.6267
23	60	F	71	173	Dublin	III	3	1	0	no	G12V	moderate to well	hepatic flexure	FOLFOX	12	69.3	1	69.3	1	-0.34	263	121.3	130.9	45.1	7.3	54.324	54.3224	53.9372	55.6775	53.9971	55.2357
24	69	F	56	147	Dublin	III	3	1	0	no	WT	moderate to well	hepatic flexure	FOLFOX & Roswell Park	2 & 3	83.7	1	83.7	1	-0.49	225.9	122.2	142.9	26.7	8.4	63.1142	63.1094	57.014	61.2251	57.0161	57.4176
25	42	M	76	182	Dublin	III	3	2	0	yes	WT	poor	transverse colon	FOLFOX & Roswell Park	2 & 3	96.3	1	96.3	1	-0.83	230.7	78.5	99.8	35.2	8.6	53.41	53.4101	57.1511	57.0901	57.1394	56.6954
26	64	M	77	173	Dublin	III	3	2	0	no	G13D	moderate to well	transverse colon	FOLFOX	12	91.5	1	91.5	1	-0.59	83.5	49.5	81.2	30.2	4.7	66.3124	66.3135	66.3435	64.889	66.2335	66.8998
27	49	F	57	155	Dublin	III	3	2	0	yes	G12V	moderate to well	sigmoid colon	FOLFOX	nan	102.2	1	102.2	1	-0.67	193.1	100.3	95.8	35.8	8.9	60.4897	60.4897	58.6165	60.0361	58.6035	58.6989
29	38	F	48	163	Paris	III	3	1	0	no	nan	moderate to well	rectosigmoid	FOLFOX	8	96.8	1	96.8	1	-0.67	184.3	145.3	74	44.6	10.3	66.0223	66.0224	59.6101	59.1149	59.6149	60.9425
30	76	M	74	174	Paris	III	3	1	0	yes	WT	moderate to well	sigmoid colon	FOLFOX	12	15	0	91.6	1	-1.09	266.7	206.4	60.6	46.1	9.9	67.8231	67.817	54.894	55.3922	54.9149	59.8212
31	73	M	76	180	Paris	III	2	2	0	no	WT	moderate to well	descending colon	FOLFOX	8	92	1	92	1	3.35	106.3	119.3	252.3	62.9	10.6	63.8806	63.883	64.0306	60.4691	64.0437	63.1403
33	67	M	83	190	Paris	III	3	2	0	no	WT	moderate to well	ascending colon	FOLFOX	12	72.3	1	72.3	1	0.89	206.7	95.4	211.5	51.3	6.5	54.1257	54.1249	55.9668	56.692	55.9839	57.5956
34	56	M	70	178	Paris	III	3	2	0	no	WT	moderate to well	ascending colon	FOLFOX	12	74.7	1	74.7	1	-1.11	179.7	116.4	60.2	42.3	5.9	63.0786	63.0771	61.4665	61.4432	61.4557	60.2001
35	62	F	80	161	Paris	III	3	1	0	no	G12A	moderate to well	sigmoid colon	FOLFOX	4	17.8	1	17.8	1	1.51	425.4	226	216.9	73	17.6	47.5235	47.5242	45.9465	48.4489	45.9256	45.8217
36	73	F	74	150	Paris	III	3	2	0	no	WT	moderate to well	ascending colon	FOLFOX	12	75.5	1	75.5	1	-0.72	396.7	184.7	63	58.5	13.2	48.8829	48.8865	47.6534	48.9413	47.7168	48.6957
38	79	M	NA	NA	Paris	III	3	1	0	yes	G12D	moderate to well	ascending colon	FOLFOX	12	41.1	1	41.1	1	0.45	268	119	147.7	68	8	48.9748	48.9702	54.9572	52.9818	54.9787	54.6465
39	61	M	NA	NA	Paris	III	3	1	0	no	WT	poor	ascending colon	FOLFOX	10	95.2	1	95.2	1	-0.03	211.2	99.7	111.3	42	14.9	52.2929	52.3237	57.9573	56.7209	57.9428	57.5021
40	38	M	72	172	Paris	III	4	1	0	yes	WT	poor	sigmoid colon	FOLFOX	7	11	0	78.4	1	-0.52	180	92.4	49.9	54.7	12.4	56.974	56.9759	58.0634	57.1747	58.0455	58.8494
41	53	M	79	175	Paris	III	4	2	0	yes	WT	moderate to well	rectum	FOLFOX	10	22	0	69.3	1	-0.36	192.5	118.5	99.2	40.1	11.6	60.5554	60.562	58.6458	59.2402	58.6325	58.7447
42	72	M	NA	NA	Paris	III	2	1	0	no	G13D	nan	rectum	FOLFOX	12	33.5	1	33.5	1	-0.97	182.1	112.3	88.9	28.2	8.1	63.1318	63.1306	60.2576	59.7182	60.2105	61.2948
43	52	M	78	175	Paris	III	3	2	0	yes	nan	moderate to well	ascending colon	FOLFOX	12	45.8	1	45.8	1	-0.58	171.4	114	89.1	29.8	13	63.7747	63.7854	59.6767	61.4489	59.6537	59.9027
44	71	F	NA	NA	Paris	III	3	2	0	no	G13D	nan	ascending colon	FOLFOX	11	93.9	1	93.9	1	-1.28	134.1	72.8	0	49	10.7	57.8578	57.8681	61.499	58.4775	61.4588	61.167
45	30	M	NA	NA	Paris	III	4	2	0	yes	WT	moderate to well	rectum	FOLFOX	12	95.8	1	95.8	1	-1.42	156.1	59.7	0	55.6	5.8	54.4564	54.4563	56.2948	56.5467	56.2951	58.8866
46	47	F	NA	NA	Paris	III	4	2	0	yes	WT	poor	rectosigmoid	FOLFOX	12	15	0	23	0	1.67	403.7	201	261.7	68.7	12.9	46.3314	46.3307	47.1762	49.5419	47.1577	46.3061
47	73	M	NA	NA	Paris	III	4	2	0	yes	WT	poor	ascending colon	FOLFOX	nan	0	0	1	0	0.73	434.3	141.1	1.4	115.2	30	51.4042	51.3293	46.3031	47.6913	46.3506	46.6506
48	51	F	NA	NA	Paris	III	3	1	0	no	G12D	moderate to well	ascending colon	FOLFOX	12	59.1	1	59.1	1	-0.97	318.4	225.5	57.2	51.5	12.3	62.2878	62.2894	52.4816	53.044	52.4952	55.3441
49	66	M	NA	NA	Paris	III	3	1	0	no	WT	moderate to well	rectosigmoid	FOLFOX	12	12	0	90	1	-0.53	346.4	230.6	5.2	95.2	12.4	50.0538	50.0539	51.1269	46.7734	51.1845	51.5695
50	73	F	NA	NA	Paris	III	4	1	0	no	G12D	moderate to well	rectosigmoid	FOLFOX	12	31	0	31	1	-0.39	98.2	54.1	0	82.3	7.5	68.9086	68.9012	66.6746	65.0391	66.5229	68.2421
51	63	M	NA	NA	Paris	III	3	1	0	yes	WT	moderate to well	sigmoid colon	FOLFOX	10	66.8	1	66.8	1	-1.69	160.2	91.8	4.4	47.5	4.6	64.9396	64.9523	62.8544	61.7927	62.742	65.0089
52	60	F	NA	NA	Paris	III	4	1	0	no	WT	moderate to well	rectosigmoid	FOLFOX	nan	22	0	82.8	1	-1.12	287.3	193.5	0	70.1	12.1	61.9948	61.9943	59.7134	57.8836	59.6139	56.1108
53	63	M	NA	NA	Paris	III	3	1	0	yes	A59T	moderate to well	ascending colon	FOLFOX	12	72.4	1	72.4	1	-0.62	240.6	105.9	104.6	51.8	3.7	55.5186	55.5037	56.2959	56.3982	56.3047	56.242
54	61	F	NA	NA	Paris	III	4	1	0	no	G12C	moderate to well	ascending colon	FOLFOX	6	32	0	68.9	1	0.54	402.9	208.6	158	61.2	16.4	50.114	50.1142	47.2216	50.1421	47.2031	47.6391
55	60	F	NA	NA	Paris	III	4	1	0	yes	WT	moderate to well	descending colon	FOLFOX	12	49	0	81.7	1	0.81	348.8	224.5	142.4	70.8	18.8	55.8907	55.8925	50.2876	51.3172	50.2749	51.2703
56	48	F	NA	NA	Paris	III	3	1	0	no	G12V	moderate to well	sigmoid colon	FOLFOX	12	78.6	1	78.6	1	1.98	139.6	123	278.6	46	1.4	54.4804	54.5156	59.9783	59.7881	60.0235	57.8436
57	61	F	NA	NA	Paris	III	4	1	0	yes	G12V	moderate to well	ascending colon	FOLFOX	12	7	0	18	0	0.71	217.7	117	153.5	59.3	11.3	55.9377	55.9387	57.3177	56.6003	57.2892	57.5791
58	65	F	NA	NA	Paris	III	3	1	0	yes	G13D	moderate to well	transverse colon	FOLFOX	8	12	0	27	0	-0.27	218	87.8	0	93.3	12.2	57.0701	57.0755	57.582	56.9183	57.5718	59.6083
59	76	F	NA	NA	Paris	III	3	2	0	yes	WT	moderate to well	ascending colon	FOLFOX	6	28.4	1	28	0	0.93	551.1	161.2	167	114.2	1.3	22.7876	22.7815	28.8038	33.9353	28.8789	37.5788
60	62	M	172	101	Paris	III	4	1	0	yes	G13D	moderate to well	ascending colon	FOLFOX	nan	1	0	20	0	-0.95	330	160.3	75.1	46.7	9.7	51.798	51.8094	51.51	52.2456	51.5416	52.4478
61	64	M	NA	NA	Paris	III	3	2	0	no	WT	moderate to well	ascending colon	FOLFOX	12	70.5	1	70.5	1	-0.5	371.6	254.3	48.2	82.4	10.1	56.8866	56.9101	49.3957	50.4012	49.4352	52.3207
62	44	F	NA	NA	Paris	III	3	2	0	yes	WT	moderate to well	rectosigmoid	FOLFOX	12	22	0	54	0	0.19	211.7	221.9	103.2	83.7	4.9	67.9346	67.932	58.0573	55.1668	58.0592	59.8139
63	62	M	NA	NA	Paris	III	4	1	0	yes	G12V	moderate to well	descending colon	FOLFOX	nan	12	0	30	0	-0.76	440.4	131	0	70.7	21.1	35.9512	35.9699	46.5345	49.8445	46.6353	47.1164
64	56	F	NA	NA	Paris	III	3	1	0	no	G12V	moderate to well	sigmoid colon	FOLFOX	12	59.6	1	59.6	1	-0.87	365.8	158.6	54.7	62.8	8.6	49.3398	49.3375	49.3241	51.328	49.3096	49.7223
65	73	M	NA	NA	Paris	III	3	1	0	yes	G13D	moderate to well	rectum	FOLFOX	12	6	0	36	0	2.52	859.9	480.5	118.9	170.8	27.6	27.072	27.0863	18.7666	24.4296	19.138	20.5021
66	51	F	55	150	Paris	III	3	1	0	yes	WT	moderate to well	ascending colon	FOLFOX	12	20	0	20	1	-0.91	198.8	61.7	0	78	6.1	59.2959	59.2759	58.6417	58.729	58.6193	60.042
67	78	M	NA	NA	Paris	III	3	1	0	yes	WT	poor	ascending colon	FOLFOX	11	0	1	0	1	-0.34	441.2	197	26.3	94.2	12.5	43.4445	43.4431	44.4995	45.278	44.4757	46.184
68	59	M	173	84.3	Paris	III	3	1	0	yes	nan	moderate to well	sigmoid colon	FOLFOX	12	0	1	0	1	1.43	1022.9	331	8.6	154.3	35.8	-4.86759	-4.86759	18.076	25.6442	18.445	20.1247
70	72	M	NA	NA	Belfast	III	3	1	0	no	WT	poor	ascending colon	XELOX	10	40.2	1	48.5	1	-1.11	238.1	112.9	61.3	29.7	14.3	58.9634	58.9648	56.5612	58.3547	56.5603	57.3184
71	26	M	NA	NA	Belfast	III	4	2	0	yes	WT	poor	sigmoid colon	XELOX	8	27.8	0	96.2	1	0.38	115.2	73.9	157.1	34	5.1	63.3665	63.3621	62.4224	61.5512	62.3735	61.9851
72	48	F	NA	NA	Belfast	III	4	1	0	yes	G12V	moderate to well	rectosigmoid	XELOX	8	74.5	1	74.5	1	-0.85	105.9	70	84.6	24.7	5.5	66.2603	66.2598	64.0532	63.3967	64.0664	64.4798
75	69	M	NA	NA	Belfast	III	3	1	0	yes	WT	moderate to well	descending colon	XELOX	6	86.8	1	86.8	1	0.91	226.1	127.7	214.4	42.8	10	57.5784	57.5786	57.2412	57.7786	57.2416	56.713
76	39	M	NA	NA	Belfast	III	4	1	0	yes	WT	moderate to well	caecum	XELOX	1	60.7	1	60.7	1	-0.76	254.7	119.3	100.1	30.3	12.7	56.7029	56.7033	54.9729	56.6956	55.0761	55.9282
77	49	M	NA	NA	Belfast	III	3	1	0	no	WT	moderate to well	caecum	XELOX	8	85.2	1	85.2	1	0.16	202.4	115.8	149.9	38.9	10.6	59.1116	59.1028	58.1112	57.9891	58.1138	57.7941
78	50	M	NA	NA	Belfast	III	4	2	0	yes	WT	moderate to well	sigmoid colon	XELOX	5	73	1	73	1	0.39	137.9	88.4	160	33.3	7.8	60.6107	60.6162	62.0031	60.8403	61.9419	61.4115
79	63	M	NA	NA	Belfast	III	4	1	0	no	WT	moderate to well	caecum	XELOX	8	64.2	1	64.2	1	-0.15	162.4	101.5	133.6	41.1	4.9	59.4688	59.4833	60.7783	60.2341	60.7472	60.7514
80	67	F	NA	NA	Belfast	III	4	1	0	yes	WT	moderate to well	sigmoid colon	XELOX	8	65.1	1	65.1	1	0.95	166.2	82.2	208.1	39.4	8.5	57.8413	57.842	60.6359	60.1497	60.6426	59.5359
81	73	F	NA	NA	Belfast	III	3	1	0	yes	WT	moderate to well	ascending colon	XELOX	2	75.7	1	75.7	1	-0.09	369.9	154.8	108.1	51.2	18.6	41.4438	41.4728	49.1978	49.8161	49.2845	47.4144
82	70	F	NA	NA	Belfast	III	4	2	0	yes	G12V	moderate to well	caecum	XELOX	1	23	0	40.5	0	0.59	211.6	94.2	174.8	52.6	8.4	54.137	54.1373	58.063	57.5423	58.0649	56.9803
83	71	M	NA	NA	Belfast	III	3	1	0	yes	G13D	moderate to well	caecum	XELOX	8	76.7	1	76.7	1	-0.96	209.6	82.4	94	34.9	6.2	54.7554	54.7542	54.6114	56.7956	54.7042	57.0765
84	62	M	NA	NA	Belfast	III	4	1	0	yes	WT	moderate to well	rectum	XELOX	8	51.2	0	54.7	0	1.65	160.3	74.7	234.2	58.8	6.3	52.5922	52.5904	60.219	56.2981	60.1909	59.2606
85	48	F	NA	NA	Belfast	III	4	1	0	no	WT	moderate to well	transverse colon	XELOX	2	12.9	1	12.9	1	0.04	146	114	121.7	36	10.5	67.0267	67.0113	61.9502	61.213	61.9021	62.6521
86	63	M	NA	NA	Belfast	III	3	1	0	yes	Q61P	moderate to well	descending colon	XELOX	8	75.2	1	75.2	1	0.67	168.3	109.8	176.4	38.9	9.7	61.1405	61.1439	59.8281	59.8322	59.8037	59.6429
87	59	F	NA	NA	Belfast	III	3	1	0	yes	WT	moderate to well	ascending colon	XELOX	8	34.1	1	34.1	1	-0.83	241.4	138.7	80.5	39.8	10.7	59.0973	59.1018	56.2904	56.2532	56.2952	57.9872
88	70	M	NA	NA	Belfast	III	2	2	0	no	G12V	moderate to well	caecum	XELOX	1	62.4	0	77.7	1	0.07	187.7	112.3	148.8	33.5	10.2	60.4907	60.4815	59.0178	58.7595	59.0111	58.8218
89	39	M	NA	NA	Belfast	III	3	1	0	yes	WT	poor	ascending colon	XELOX	6	14.7	1	14.7	1	0.2	198.7	99.5	160.6	35.3	10.7	53.9281	53.9411	58.6472	57.9392	58.6248	57.0036
90	42	F	NA	NA	Belfast	III	3	1	0	no	WT	moderate to well	caecum	XELOX	8	77.8	1	77.8	1	-0.47	142.2	66.8	122.8	27.8	6.3	59.8215	59.8198	61.7658	60.9294	61.7073	61.2572
91	63	F	NA	NA	Belfast	III	3	1	0	yes	WT	moderate to well	sigmoid colon	XELOX	8	23	0	44	0	0.89	184.6	101	170.8	57.7	8.8	56.816	56.8168	59.5931	58.1052	59.5979	58.7271
92	64	F	NA	NA	Belfast	III	4	1	0	yes	G12D	moderate to well	caecum	XELOX	8	60.7	1	60.7	1	2.19	304.5	173.5	243.1	68.2	19.7	47.9491	47.9702	53.174	52.3462	53.2122	53.0842
93	63	F	NA	NA	Belfast	III	4	1	0	yes	WT	moderate to well	sigmoid colon	XELOX	6	70.8	1	70.8	1	1.61	162.9	97.9	172.9	65.2	13.3	55.1208	55.1461	60.6232	58.9041	60.5779	59.1925
94	64	M	NA	NA	Belfast	III	4	1	0	yes	G12V	moderate to well	splenic flexure	XELOX	8	61.3	1	61.3	1	-0.36	126.6	61.4	110.7	28.2	8.4	63.3964	63.3848	63.2903	62.3364	63.2239	63.2147
95	54	M	NA	NA	Belfast	III	3	1	0	yes	G12V	poor	caecum	XELOX	8	62	1	62	1	0.87	323.2	197.1	151.2	74.3	14.6	54.3441	54.3448	51.7384	51.9528	51.7284	52.083
96	68	M	NA	NA	Belfast	III	3	2	0	yes	WT	moderate to well	rectum	XELOX	8	47.9	1	47.9	1	-0.57	212	89.8	126.4	26.3	10.2	56.7633	56.7539	57.8833	57.7569	57.877	57.4441
97	69	M	NA	NA	Belfast	III	4	2	0	yes	WT	moderate to well	descending colon	XELOX	8	71	1	71	1	1.09	120	77.2	180.1	36.4	9.6	62.2398	62.2414	63.2542	62.0073	63.2658	62.6134
98	71	M	NA	NA	Belfast	III	3	1	0	yes	WT	poor	ascending colon	XELOX	8	31.4	0	61.7	0	4	132.8	73.2	372.1	60.3	7.6	48.6772	48.6828	62.2846	61.0762	62.2201	54.1467
99	67	F	NA	NA	Belfast	III	4	1	0	yes	WT	moderate to well	rectum	XELOX	8	58.2	1	58.2	1	-0.93	144.6	106.2	73.3	36	6.4	65.5775	65.5767	63.7988	63.4273	63.7866	62.0979
100	65	M	NA	NA	Belfast	III	4	2	0	yes	G13D	moderate to well	sigmoid colon	XELOX	8	57.4	1	57.4	1	-0.09	151.3	103.2	137.3	33.1	6.9	64.1855	64.1851	61.4803	61.1555	61.4886	61.7372
101	68	F	NA	NA	Belfast	III	4	1	0	yes	WT	moderate to well	caecum	XELOX	8	20	0	55.5	0	0.22	120.7	87.5	99.3	45.2	11.1	68.3919	68.3696	63.8189	62.7682	63.742	64.4607
102	64	M	NA	NA	Belfast	III	3	1	0	yes	G12R	moderate to well	splenic flexure	XELOX	8	64.6	0	64.6	1	0.14	402.1	164.1	174.9	44.2	13.7	39.3937	39.3968	47.4205	49.3902	47.5278	43.2303
103	53	F	NA	NA	Belfast	III	2	2	0	no	G12D	moderate to well	sigmoid colon	XELOX	8	15.5	0	48.4	0	0.12	314.2	118.8	106.9	58.3	17.2	43.002	43.0299	52.2722	52.257	52.3234	50.1563
104	59	M	NA	NA	Belfast	III	3	2	0	yes	WT	moderate to well	rectum	XELOX	8	62.2	1	62.2	1	0.02	181.5	130.6	157.2	33.6	7.1	65.5655	65.5642	63.3334	63.2873	63.3333	60.9895
105	74	M	NA	NA	Belfast	III	3	1	0	yes	WT	moderate to well	caecum	XELOX	8	50.6	1	50.6	1	1.91	52	93.8	145.7	54.9	8.1	68.7941	68.7959	67.1079	62.9936	67.1267	67.0944
106	73	F	NA	NA	Belfast	III	4	1	0	yes	G12V	poor	caecum	XELOX	8	62.6	1	62.6	1	0.84	192.3	87.4	188.9	57.1	6.4	53.029	53.025	58.6556	56.132	58.6422	58.0207
107	60	F	NA	NA	Belfast	III	4	2	0	yes	WT	moderate to well	sigmoid colon	XELOX	5	12.8	0	31.2	0	1.06	99.4	63.6	181.7	39.1	4.8	61.9371	61.9319	64.1281	62.8782	64.0423	62.6025
108	78	F	NA	NA	Belfast	III	4	1	0	yes	nan	moderate to well	caecum	XELOX	8	44.3	1	44.3	1	0.66	466.8	164.4	168.7	71.2	14.3	36.787	36.7862	38.7406	42.2798	38.8658	43.8415
109	59	M	NA	NA	Belfast	III	3	1	0	yes	G12D	moderate to well	descending colon	XELOX	8	56.5	1	56.5	1	-0.92	146.6	91.8	80.4	24.8	9.5	62.9719	62.9847	61.5229	60.2035	61.4672	63.4573
110	68	F	NA	NA	Belfast	III	3	1	0	no	G12A	moderate to well	sigmoid colon	XELOX	8	50.3	1	50.3	1	0.36	362	175.9	175.4	51.6	12.2	46.2726	46.2706	49.6338	51.2324	49.7155	46.9709
111	66	M	NA	NA	Belfast	III	4	1	0	yes	WT	moderate to well	transverse colon	XELOX	8	48.7	1	48.7	1	-0.65	244.1	139.5	115.4	36.9	7.7	60.6006	60.5989	58.2821	59.3971	58.3238	57.3498
112	62	M	NA	NA	Belfast	III	4	1	0	no	G12A	moderate to well	ascending colon	XELOX	8	49.9	1	49.9	1	0.25	144.7	98.2	159	34.4	6.3	63.8471	63.8432	60.9811	61.0304	60.9458	60.7815
113	65	F	NA	NA	Belfast	III	3	1	0	no	WT	moderate to well	sigmoid colon	XELOX	8	50.1	1	50.1	1	0.93	158.2	101.9	180.5	55.3	5.4	57.3178	57.3321	60.3273	59.9262	60.3228	59.3172
114	58	M	NA	NA	Belfast	III	4	1	0	no	G13D	moderate to well	sigmoid colon	XELOX	8	9.2	0	18.1	0	0.96	395.9	155.9	194.2	67.9	14.1	42.6614	42.6636	48.7086	51.0582	48.7889	48.9318
117	53	F	NA	NA	Belfast	III	3	1	0	no	G12V	moderate to well	rectosigmoid	XELOX	8	53.3	1	53.3	1	-0.26	215.3	108.4	119.5	36.9	11.8	59.2408	59.226	57.7873	57.6639	57.7787	57.7839
118	62	F	NA	NA	Belfast	III	3	1	0	no	WT	moderate to well	transverse colon	XELOX	4	25.9	0	52.5	1	0.67	472.8	203	7.1	131.3	21.3	25.9101	25.9298	44.9516	38.1852	45.0673	44.8842
121	41	M	NA	NA	Belfast	III	3	1	0	no	WT	poor	transverse colon	XELOX	4	50.7	1	50.7	1	-0.61	393.3	175.2	84.6	51.5	13.9	49.5198	49.5189	47.8168	50.2466	47.9154	49.2115
122	60	F	NA	NA	Belfast	III	4	1	0	yes	WT	moderate to well	sigmoid colon	XELOX	8	53.4	1	53.4	1	0.3	139.7	78.6	151.9	36.3	7.6	59.5215	59.5255	61.9037	60.8038	61.8437	61.0333
124	62	M	NA	NA	Belfast	III	4	1	0	yes	G13D	moderate to well	hepatic flexure	XELOX	8	42.1	1	42.1	1	0.64	185.7	83.5	213.5	36.3	6.7	52.0792	52.0874	58.166	58.1389	58.1981	56.049
125	46	M	NA	NA	Belfast	III	4	1	0	yes	WT	poor	caecum	XELOX	8	39.3	1	39.3	1	0.15	263	143.9	137.5	46.8	13.6	57.1529	57.1381	54.6284	55.0027	54.6591	54.5991
128	73	M	NA	NA	Belfast	III	3	1	0	yes	WT	moderate to well	sigmoid colon	XELOX	1	40.9	1	40.9	1	1.05	186.3	63.3	223.5	49.4	7.3	50.7345	50.7348	54.0256	55.1523	54.0729	57.5423
131	26	M	NA	NA	Belfast	III	4	2	0	yes	WT	poor	rectosigmoid	XELOX	8	13.3	0	54.4	1	0.34	206.3	112.3	175.6	35.8	10.1	59.2202	59.2203	58.6017	59.2435	58.6459	58.6222
133	45	F	NA	NA	Belfast	III	4	1	0	yes	WT	moderate to well	descending colon	XELOX	8	39.1	1	39.1	1	-1.68	196.9	100.5	42.8	31.7	4.9	63.3783	63.3675	58.4309	60.753	58.4196	58.7391
134	62	F	NA	NA	Belfast	III	3	1	0	yes	WT	moderate to well	rectum	XELOX	8	38.9	1	38.9	1	0.05	207.4	101.5	156.4	32.6	10.9	58.3188	58.3195	58.301	59.2158	58.3034	58.0417
136	63	M	NA	NA	Belfast	III	3	1	0	no	Q61R	moderate to well	sigmoid colon	XELOX	2	35.2	1	35.2	1	-0.22	131.3	64.2	125.5	37.7	4.5	60.7659	60.7598	61.6358	60.6306	61.5943	61.1885
137	54	M	NA	NA	Belfast	III	3	2	0	yes	WT	moderate to well	appendix	XELOX	4	32.3	1	32.3	1	-0.89	218.4	143.9	94.5	34.8	7.8	64.4496	64.448	61.377	61.7747	61.3926	59.1603
138	68	M	NA	NA	Belfast	III	4	2	0	yes	G12V	moderate to well	sigmoid colon	XELOX	5	32.2	1	32.2	1	-0.69	192.1	139.2	97.3	39.1	7.3	65.0376	65.0364	59.1681	59.2594	59.1721	60.2454
141	48	F	NA	NA	Belfast	III	4	1	0	yes	WT	moderate to well	rectosigmoid	XELOX	8	27.4	1	27.4	1	-0.21	170.1	98.9	146.3	25.9	8.2	62.6395	62.6393	60.4149	61.0418	60.4212	60.5566
143	60	F	NA	NA	Belfast	III	3	1	0	yes	WT	moderate to well	rectum	XELOX	8	23.2	0	39.6	1	-0.03	191.6	112.7	151.6	26.2	11.6	56.4431	56.4624	59.0391	58.0643	59.0121	58.5524
144	71	F	NA	NA	Belfast	III	3	1	0	no	WT	moderate to well	ascending colon	XELOX	5	9.5	0	34.6	0	1.47	244.1	152.8	226.4	53.3	13	59.4875	59.4883	59.3945	58.4584	59.3631	57.6741
146	59	M	NA	NA	Belfast	III	4	1	0	no	G13D	moderate to well	descending colon	XELOX	8	38.9	1	38.9	1	-1.3	196.2	63.1	74.1	31.1	5.7	53.4752	53.474	53.6403	56.32	53.759	57.145
147	63	F	NA	NA	Belfast	III	4	2	0	yes	WT	moderate to well	caecum	XELOX	3	25.6	0	34.2	1	-0.74	270.1	94.6	93.1	44	9.1	51.5523	51.5518	54.7477	56.1358	54.7433	54.2996
148	50	M	NA	NA	Belfast	III	3	1	0	yes	WT	moderate to well	splenic flexure	XELOX	8	9.6	1	9.6	1	-0.56	126.2	95.1	84.3	40.5	6.1	64.8709	64.8704	64.0554	63.291	64.0247	62.6858
149	63	M	NA	NA	Belfast	III	2	1	0	yes	G13D	moderate to well	caecum	XELOX	2	25.7	1	25.7	1	-0.66	259	159.1	98.6	48.1	6.9	61.2178	61.2155	58.9046	59.2965	58.8971	57.0051
150	32	F	NA	NA	Belfast	III	4	2	0	yes	WT	moderate to well	descending colon	XELOX	8	17.4	0	36	1	-1.69	232	179.6	52.6	41.9	0	74.4643	74.413	56.8092	58.4707	56.808	61.6784
151	68	M	NA	NA	Belfast	III	4	2	0	yes	WT	poor	caecum	XELOX	8	23.7	0	32.9	1	-0.63	288.2	135.5	120.9	34.5	10.1	58.3133	58.3094	53.9703	58.8467	54.0011	54.5535
152	50	M	NA	NA	Belfast	III	3	1	0	yes	G12D	moderate to well	sigmoid colon	XELOX	4	26.9	1	26.9	1	-1.55	142	58.6	12.2	31.6	11.1	67.9505	67.9248	63.8391	62.644	63.7208	65.4062
153	72	M	NA	NA	Belfast	III	4	2	0	yes	WT	moderate to well	caecum	XELOX	5	24.4	0	26.7	0	0.25	190.2	108.5	145.2	48.2	8	58.0321	58.0307	58.7582	57.7972	58.7438	58.5265
154	55	M	NA	NA	Belfast	III	4	2	0	yes	WT	moderate to well	sigmoid colon	XELOX	8	9.9	1	9.9	1	0.25	152.5	85.8	162.2	36.7	6.2	61.2543	61.2504	60.6001	60.49	60.5683	60.2927
155	37	M	NA	NA	Belfast	III	3	2	0	yes	WT	moderate to well	rectum	XELOX	8	9.5	1	9.5	1	0.52	172.7	126.8	134	48.1	12.9	62.9096	62.9115	60.2675	59.257	60.2736	60.6058
156	70	M	NA	NA	Belfast	III	4	1	0	yes	nan	poor	splenic flexure	XELOX	3	2.4	0	9.2	0	-0.93	231.1	97.9	37.5	68.2	3.8	60.8775	60.8436	56.8589	57.8505	56.8571	58.0812
															MEAN=	49.5537		57.0761		0.0114925	227.871	121.559	117.24	50.6493	9.68358	56.8953	56.8953	57.0326	56.9137	57.0338	57.2167
															MEDIAN=	50.2		59.1		-0.135	196.55	109.15	119.2	44.85	8.55	59.1659	59.1616	58.6438	58.4646	58.6287	58.5476

## Sheet: Table B
Patient	OS (Months)	OS..is.censored?	β1 W1 = [BAK= 0.0, BAX= 0.2, BCL2= -0.2, BCLXL= -0.9, MCL1= -0.8]	Zscore
150	36	1	-12.31	1.83109
30	91.6	1	-20.25	1.46904
133	39.1	1	-20.91	1.43895
48	59.1	1	-22.53	1.36508
4	100.2	1	-25.77	1.21734
12	96.7	1	-26.78	1.17129
42	33.5	1	-27.18	1.15305
109	56.5	1	-27.64	1.13207
137	32.3	1	-27.68	1.13025
70	48.5	1	-27.85	1.1225
152	26.9	1	-28.04	1.11384
20	72.7	1	-28.19	1.107
51	66.8	1	-28.95	1.07234
5	77.7	1	-29.48	1.04817
21	66.3	1	-29.52	1.04635
72	74.5	1	-29.55	1.04498
99	58.2	1	-30.94	0.981602
34	74.7	1	-31.55	0.953787
43	45.8	1	-32.24	0.922325
138	32.2	1	-32.65	0.90363
87	34.1	1	-32.74	0.899526
60	20	0	-32.75	0.89907
76	60.7	1	-33.59	0.860768
52	82.8	1	-34.07	0.838881
29	96.8	1	-34.12	0.836601
111	48.7	1	-34.55	0.816994
146	38.9	1	-34.75	0.807875
24	83.7	1	-34.89	0.801491
151	32.9	1	-36.21	0.741302
11	67.9	1	-36.44	0.730815
149	25.7	1	-36.71	0.718503
26	91.5	1	-37.28	0.692513
2	86.5	1	-38.03	0.658315
44	93.9	1	-38.1	0.655123
17	43.4	1	-38.25	0.648283
27	102.2	1	-38.44	0.63962
83	76.7	1	-38.69	0.62822
36	75.5	1	-38.87	0.620013
96	47.9	1	-39.15	0.607245
18	109.2	1	-39.16	0.606789
148	9.6	1	-39.17	0.606333
121	50.7	1	-39.35	0.598126
141	27.4	1	-39.35	0.598126
6	95.5	1	-39.51	0.59083
9	92.5	1	-40.27	0.556176
143	39.6	1	-40.64	0.539305
13	94.3	1	-40.88	0.528361
61	70.5	1	-41.02	0.521978
104	62.2	1	-41.24	0.511946
90	77.8	1	-41.26	0.511034
41	69.3	1	-41.51	0.499635
8	78.3	1	-41.68	0.491883
14	66.6	1	-41.77	0.487779
94	61.3	1	-41.96	0.479116
100	57.4	1	-42.13	0.471364
85	12.9	1	-42.34	0.461789
64	59.6	1	-42.62	0.449021
45	95.8	1	-42.74	0.44355
25	96.3	1	-42.82	0.439902
16	87.7	1	-44.26	0.374241
117	53.3	1	-44.87	0.346427
88	77.7	1	-45.61	0.312684
147	34.2	1	-46.58	0.268455
79	64.2	1	-47.33	0.234256
112	49.9	1	-48.16	0.19641
23	69.3	1	-48.35	0.187747
134	38.9	1	-49.04	0.156284
53	72.4	1	-49.32	0.143517
136	35.2	1	-49.79	0.122086
1	76.7	1	-49.92	0.116158
3	115	1	-50.31	0.0983753
77	85.2	1	-50.31	0.0983753
49	90	1	-50.52	0.0887997
78	73	1	-50.53	0.0883438
40	78.4	1	-50.65	0.0828721
71	96.2	1	-51.32	0.0523216
81	75.7	1	-51.62	0.0386423
125	39.3	1	-51.72	0.0340826
101	55.5	0	-51.92	0.024963
39	95.2	1	-52.04	0.0194913
156	9.2	0	-52.34	0.005812
89	14.7	1	-52.55	-0.00376351
102	64.6	1	-52.9	-0.0197227
131	54.4	1	-52.96	-0.0224586
154	9.9	1	-53.27	-0.0365938
122	53.4	1	-53.41	-0.0429775
63	30	0	-54.31	-0.0840154
155	9.5	1	-55.05	-0.117758
62	54	0	-55.51	-0.138733
86	75.2	1	-56.09	-0.165179
110	50.3	1	-56.1	-0.165635
153	26.7	0	-57.12	-0.212145
54	68.9	1	-58.08	-0.255919
15	78.6	1	-60.61	-0.371281
67	0	1	-60.64	-0.372649
97	71	1	-61.02	-0.389976
55	81.7	1	-62.34	-0.450165
10	81	1	-62.44	-0.454724
107	31.2	0	-62.65	-0.4643
66	20	1	-62.74	-0.468404
103	48.4	0	-63.85	-0.519017
75	86.8	1	-63.86	-0.519473
124	42.1	1	-64.03	-0.527225
105	50.6	1	-66.27	-0.629363
80	65.1	1	-67.44	-0.682713
50	31	1	-69.25	-0.765244
95	62	1	-69.37	-0.770716
57	18	0	-69.71	-0.786219
113	50.1	1	-69.81	-0.790779
82	40.5	0	-70.18	-0.80765
91	44	0	-72.93	-0.933044
144	34.6	0	-73.09	-0.940339
38	41.1	1	-73.34	-0.951739
56	78.6	1	-73.64	-0.965418
33	72.3	1	-74.59	-1.00874
19	59.6	1	-74.89	-1.02242
58	27	0	-76.17	-1.08078
108	44.3	1	-76.38	-1.09036
106	62.6	1	-76.81	-1.10996
35	17.8	1	-77.96	-1.1624
114	18.1	0	-80.05	-1.2577
128	40.9	1	-82.34	-1.36212
46	23	0	-84.29	-1.45103
93	70.8	1	-84.32	-1.4524
84	54.7	0	-89.86	-1.70501
92	60.7	1	-91.06	-1.75973
31	92	1	-91.69	-1.78846
118	52.5	1	-96.03	-1.98635
47	1	0	-99.74	-2.15552
68	0	1	-103.03	-2.30553
65	36	0	-103.48	-2.32605
59	28	0	-104.98	-2.39445
98	61.7	0	-120.13	-3.08525
7	59.1	1	-150.71	-4.47963

## Sheet: Table C
Patient	OS (Months)	OS..is.censored?	β2 W2 = [BAK= 0.0, BAX= 0.2, BCL2= -0.1, BCLXL= -0.8, MCL1= -0.9]	Zscore
150	36	1	-2.86	1.90328
30	91.6	1	-10.57	1.46896
48	59.1	1	-12.89	1.33827
133	39.1	1	-13.95	1.27856
137	32.3	1	-15.53	1.18955
12	96.7	1	-15.82	1.17322
42	33.5	1	-16.28	1.1473
109	56.5	1	-18.07	1.04647
21	66.3	1	-18.43	1.02619
24	83.7	1	-18.77	1.00704
72	74.5	1	-19.17	0.984504
4	100.2	1	-19.28	0.978307
20	72.7	1	-19.28	0.978307
138	32.2	1	-19.74	0.952394
111	48.7	1	-20.09	0.932678
70	48.5	1	-20.18	0.927608
5	77.7	1	-20.65	0.901132
99	58.2	1	-20.65	0.901132
60	20	0	-21.54	0.850997
43	45.8	1	-21.65	0.844801
151	32.9	1	-21.68	0.843111
87	34.1	1	-21.78	0.837478
76	60.7	1	-21.82	0.835224
34	74.7	1	-21.89	0.831281
149	25.7	1	-22.73	0.783962
104	62.2	1	-22.87	0.776076
141	27.4	1	-22.95	0.771569
29	96.8	1	-23.29	0.752416
17	43.4	1	-23.46	0.74284
143	39.6	1	-24.02	0.711294
51	66.8	1	-24.22	0.700028
13	94.3	1	-24.64	0.676369
152	26.9	1	-24.77	0.669045
146	38.9	1	-24.8	0.667355
96	47.9	1	-24.9	0.661722
11	67.9	1	-25.14	0.648203
2	86.5	1	-25.59	0.622853
100	57.4	1	-25.78	0.61215
27	102.2	1	-26.17	0.590181
83	76.7	1	-26.42	0.576098
18	109.2	1	-26.59	0.566521
26	91.5	1	-26.61	0.565395
14	66.6	1	-26.78	0.555818
90	77.8	1	-26.83	0.553002
8	78.3	1	-27.13	0.536102
121	50.7	1	-27.13	0.536102
148	9.6	1	-27.3	0.526526
16	87.7	1	-27.38	0.522019
85	12.9	1	-27.62	0.5085
36	75.5	1	-28.04	0.48484
52	82.8	1	-28.27	0.471884
6	95.5	1	-28.36	0.466814
88	77.7	1	-28.4	0.464561
41	69.3	1	-28.74	0.445408
94	61.3	1	-28.91	0.435832
61	70.5	1	-28.97	0.432452
112	49.9	1	-29.45	0.405412
25	96.3	1	-30.18	0.36429
79	64.2	1	-30.35	0.354714
117	53.3	1	-30.41	0.351334
134	38.9	1	-31.23	0.305142
23	69.3	1	-31.48	0.291059
64	59.6	1	-31.73	0.276976
78	73	1	-31.98	0.262893
9	92.5	1	-32.2	0.2505
102	64.6	1	-32.36	0.241487
77	85.2	1	-32.49	0.234164
71	96.2	1	-32.72	0.221207
131	54.4	1	-32.83	0.215011
147	34.2	1	-33.78	0.161496
136	35.2	1	-33.92	0.153609
154	9.9	1	-34	0.149103
89	14.7	1	-34.03	0.147413
53	72.4	1	-34.05	0.146286
44	93.9	1	-34.27	0.133893
110	50.3	1	-34.62	0.114177
125	39.3	1	-34.65	0.112487
122	53.4	1	-35.35	0.0730548
86	75.2	1	-35.53	0.0629151
1	76.7	1	-35.66	0.0555919
3	115	1	-37.22	-0.0322857
62	54	0	-37.31	-0.0373556
81	75.7	1	-37.55	-0.0508752
45	95.8	1	-37.76	-0.0627049
54	68.9	1	-37.8	-0.0649581
155	9.5	1	-38.13	-0.0835476
39	95.2	1	-38.2	-0.0874909
101	55.5	0	-38.58	-0.108897
153	26.7	0	-38.58	-0.108897
75	86.8	1	-39.14	-0.140443
124	42.1	1	-39.72	-0.173115
97	71	1	-40.33	-0.207478
107	31.2	0	-41.05	-0.248037
56	78.6	1	-41.32	-0.263246
40	78.4	1	-41.43	-0.269443
49	90	1	-41.72	-0.285779
15	78.6	1	-42	-0.301552
156	9.2	0	-42.15	-0.310002
55	81.7	1	-42.9	-0.35225
80	65.1	1	-43.54	-0.388303
10	81	1	-45.01	-0.471111
144	34.6	0	-46.42	-0.550538
113	50.1	1	-46.77	-0.570255
105	50.6	1	-47.02	-0.584337
82	40.5	0	-48.28	-0.655316
95	62	1	-48.28	-0.655316
33	72.3	1	-48.96	-0.693621
103	48.4	0	-49.05	-0.698691
63	30	0	-49.35	-0.715591
57	18	0	-49.56	-0.72742
67	0	1	-49.84	-0.743193
35	17.8	1	-50.73	-0.793328
91	44	0	-50.96	-0.806285
46	23	0	-52.54	-0.895289
38	41.1	1	-52.57	-0.896979
106	62.6	1	-52.85	-0.912752
19	59.6	1	-53.18	-0.931341
108	44.3	1	-53.82	-0.967394
114	18.1	0	-55.25	-1.04795
66	20	1	-55.55	-1.06485
128	40.9	1	-55.78	-1.0778
84	54.7	0	-61.19	-1.38256
31	92	1	-61.23	-1.38481
50	31	1	-61.77	-1.41523
93	70.8	1	-61.84	-1.41917
92	60.7	1	-61.9	-1.42255
58	27	0	-68.06	-1.76956
59	28	0	-76.99	-2.2726
65	36	0	-77.27	-2.28837
98	61.7	0	-77.65	-2.30978
118	52.5	1	-84.32	-2.68551
68	0	1	-90.32	-3.02351
47	1	0	-91.08	-3.06632
7	59.1	1	-122.21	-4.81993

## Sheet: Table D
Patient	OS (Months)	OS..is.censored?	β3 W3 = [BAK= 0.0, BAX= 0.1, BCL2= -0.1, BCLXL= -0.9, MCL1= -0.3]	Zscore
109	56.5	1	-24.03	1.18003
133	39.1	1	-24.23	1.1702
150	36	1	-25.01	1.1319
12	96.7	1	-25.17	1.12404
72	74.5	1	-25.34	1.11569
42	33.5	1	-25.47	1.10931
20	72.7	1	-25.77	1.09457
70	48.5	1	-25.86	1.09015
152	26.9	1	-27.13	1.02778
21	66.3	1	-27.37	1.01599
43	45.8	1	-28.23	0.973758
24	83.7	1	-28.62	0.954605
137	32.3	1	-28.72	0.949693
76	60.7	1	-29.16	0.928084
30	91.6	1	-29.88	0.892724
96	47.9	1	-30.39	0.867677
141	27.4	1	-30.51	0.861784
146	38.9	1	-30.8	0.847542
143	39.6	1	-30.95	0.840175
99	58.2	1	-31.03	0.836246
8	78.3	1	-31.45	0.815619
14	66.6	1	-31.58	0.809235
26	91.5	1	-31.76	0.800395
90	77.8	1	-32.51	0.763561
18	109.2	1	-32.59	0.759632
13	94.3	1	-32.61	0.75865
151	32.9	1	-32.62	0.758159
17	43.4	1	-32.7	0.75423
94	61.3	1	-32.83	0.747846
4	100.2	1	-32.98	0.740479
111	48.7	1	-33.11	0.734094
138	32.2	1	-33.19	0.730165
48	59.1	1	-33.21	0.729183
87	34.1	1	-33.21	0.729183
16	87.7	1	-34.21	0.680072
34	74.7	1	-34.22	0.679581
83	76.7	1	-34.43	0.669267
27	102.2	1	-34.44	0.668776
2	86.5	1	-34.66	0.657972
104	62.2	1	-35.03	0.639801
100	57.4	1	-35.27	0.628014
51	66.8	1	-35.39	0.62212
29	96.8	1	-36.1	0.587251
85	12.9	1	-36.32	0.576447
25	96.3	1	-36.39	0.573009
60	20	0	-36.42	0.571536
9	92.5	1	-36.57	0.564169
88	77.7	1	-36.86	0.549927
148	9.6	1	-37.2	0.533229
41	69.3	1	-37.64	0.51162
11	67.9	1	-37.68	0.509655
117	53.3	1	-37.86	0.500815
134	38.9	1	-38.1	0.489029
112	49.9	1	-38.93	0.448266
5	77.7	1	-39.15	0.437462
149	25.7	1	-39.31	0.429604
78	73	1	-39.47	0.421746
44	93.9	1	-40.03	0.394244
71	96.2	1	-40.45	0.373617
89	14.7	1	-41.09	0.342185
136	35.2	1	-41.41	0.32647
121	50.7	1	-41.46	0.324014
131	54.4	1	-41.58	0.318121
77	85.2	1	-41.6	0.317139
79	64.2	1	-41.67	0.313701
147	34.2	1	-42.18	0.288654
122	53.4	1	-42.28	0.283743
154	9.9	1	-42.53	0.271465
39	95.2	1	-43.43	0.227265
23	69.3	1	-43.74	0.21204
36	75.5	1	-44.44	0.177662
86	75.2	1	-44.58	0.170787
102	64.6	1	-44.97	0.151633
101	55.5	0	-45.19	0.140829
125	39.3	1	-45.56	0.122658
45	95.8	1	-45.81	0.11038
97	71	1	-45.93	0.104486
6	95.5	1	-46.18	0.0922085
3	115	1	-46.59	0.0720728
81	75.7	1	-46.99	0.0524282
52	82.8	1	-47.37	0.0337659
53	72.4	1	-47.6	0.0224703
124	42.1	1	-47.68	0.0185414
155	9.5	1	-47.88	0.0087191
1	76.7	1	-47.96	0.00479019
107	31.2	0	-48.44	-0.0187833
40	78.4	1	-48.7	-0.0315522
64	59.6	1	-48.71	-0.0320434
153	26.7	0	-49.45	-0.0683858
110	50.3	1	-50.05	-0.0978526
75	86.8	1	-50.19	-0.104728
80	65.1	1	-50.6	-0.124864
15	78.6	1	-52.13	-0.200004
10	81	1	-52.31	-0.208844
54	68.9	1	-54.94	-0.338007
103	48.4	0	-56.44	-0.411674
156	9.2	0	-56.48	-0.413639
61	70.5	1	-56.58	-0.41855
63	30	0	-56.86	-0.432301
105	50.6	1	-57.03	-0.44065
56	78.6	1	-57.38	-0.457839
82	40.5	0	-57.92	-0.484359
144	34.6	0	-59.23	-0.548695
113	50.1	1	-59.25	-0.549677
33	72.3	1	-59.73	-0.573251
57	18	0	-60.41	-0.606647
55	81.7	1	-61.15	-0.642989
19	59.6	1	-61.37	-0.653794
91	44	0	-61.55	-0.662634
128	40.9	1	-62.67	-0.717638
106	62.6	1	-63.46	-0.756436
62	54	0	-64.93	-0.82863
66	20	1	-65.86	-0.874304
38	41.1	1	-66.47	-0.904262
95	62	1	-66.66	-0.913593
49	90	1	-66.86	-0.923415
108	44.3	1	-68.8	-1.01869
114	18.1	0	-69.17	-1.03686
35	17.8	1	-70.07	-1.08106
93	70.8	1	-70.17	-1.08597
84	54.7	0	-70.76	-1.11495
50	31	1	-70.91	-1.12232
67	0	1	-71.46	-1.14933
46	23	0	-71.77	-1.16455
31	92	1	-73.09	-1.22938
92	60.7	1	-74.25	-1.28635
58	27	0	-78.85	-1.51226
98	61.7	0	-86.44	-1.88502
47	1	0	-98.71	-2.48761
59	28	0	-103.75	-2.73513
118	52.5	1	-104.97	-2.79505
68	0	1	-117.37	-3.40403
65	36	0	-125.84	-3.82001
7	59.1	1	-139.67	-4.49922

## Sheet: Table E
Patient	OS (Months)	OS..is.censored?	β4 W4 = [BAK= 0.1, BAX= 0.0, BCL2= -0.1, BCLXL= -0.7, MCL1= -0.7]	Zscore
133	39.1	1	-10.21	1.52112
150	36	1	-11.39	1.43549
70	48.5	1	-13.12	1.30994
146	38.9	1	-13.55	1.27873
60	20	0	-13.99	1.2468
151	32.9	1	-14.49	1.21051
76	60.7	1	-14.64	1.19962
121	50.7	1	-14.91	1.18003
42	33.5	1	-16.09	1.09439
24	83.7	1	-16.27	1.08133
12	96.7	1	-16.69	1.05085
36	75.5	1	-16.82	1.04142
152	26.9	1	-16.91	1.03488
96	47.9	1	-16.99	1.02908
83	76.7	1	-17.21	1.01311
109	56.5	1	-17.39	1.00005
137	32.3	1	-17.43	0.997146
25	96.3	1	-17.57	0.986986
102	64.6	1	-17.81	0.969569
4	100.2	1	-18.25	0.937637
111	48.7	1	-18.35	0.930379
48	59.1	1	-18.54	0.91659
30	91.6	1	-18.59	0.912962
64	59.6	1	-18.87	0.892641
20	72.7	1	-18.93	0.888287
72	74.5	1	-19.01	0.882481
87	34.1	1	-19.26	0.864338
147	34.2	1	-19.47	0.849098
63	30	0	-20.22	0.794668
51	66.8	1	-20.89	0.746044
21	66.3	1	-21.43	0.706855
141	27.4	1	-21.49	0.7025
27	102.2	1	-21.56	0.69742
43	45.8	1	-21.73	0.685083
34	74.7	1	-21.79	0.680729
90	77.8	1	-21.93	0.670568
143	39.6	1	-22.46	0.632105
149	25.7	1	-22.46	0.632105
99	58.2	1	-22.55	0.625573
81	75.7	1	-22.68	0.616139
18	109.2	1	-22.92	0.598721
138	32.2	1	-23	0.592915
23	69.3	1	-23.47	0.558806
3	115	1	-23.55	0.553
94	61.3	1	-24.03	0.518165
26	91.5	1	-24.2	0.505828
117	53.3	1	-24.51	0.48333
53	72.4	1	-25.25	0.429626
134	38.9	1	-25.35	0.422369
13	94.3	1	-25.6	0.404226
14	66.6	1	-25.85	0.386082
110	50.3	1	-26	0.375197
2	86.5	1	-26.01	0.374471
104	62.2	1	-26.06	0.370842
100	57.4	1	-26.6	0.331653
88	77.7	1	-26.7	0.324396
16	87.7	1	-26.83	0.314961
41	69.3	1	-26.86	0.312784
17	43.4	1	-26.99	0.303349
45	95.8	1	-27.37	0.275772
29	96.8	1	-27.4	0.273594
5	77.7	1	-27.83	0.242388
9	92.5	1	-28.06	0.225696
8	78.3	1	-28.35	0.20465
44	93.9	1	-28.38	0.202473
89	14.7	1	-28.39	0.201747
148	9.6	1	-28.43	0.198844
6	95.5	1	-28.72	0.177798
52	82.8	1	-28.81	0.171267
136	35.2	1	-28.96	0.160381
131	54.4	1	-29.06	0.153123
79	64.2	1	-29.32	0.134254
77	85.2	1	-29.4	0.128449
11	67.9	1	-29.55	0.117563
125	39.3	1	-29.73	0.1045
54	68.9	1	-29.83	0.0972423
39	95.2	1	-29.84	0.0965166
112	49.9	1	-29.92	0.0907107
108	44.3	1	-30.04	0.082002
85	12.9	1	-30.12	0.0761961
1	76.7	1	-30.85	0.0232179
78	73	1	-30.98	0.0137834
154	9.9	1	-31	0.012332
156	9.2	0	-31.04	0.00942906
71	96.2	1	-31.56	-0.0283089
68	0	1	-31.64	-0.0341147
122	53.4	1	-31.95	-0.0566123
103	48.4	0	-32.12	-0.0689497
61	70.5	1	-32.41	-0.0899958
124	42.1	1	-32.88	-0.124105
67	0	1	-33.2	-0.147328
40	78.4	1	-33.96	-0.202484
86	75.2	1	-34.83	-0.265622
153	26.7	0	-34.84	-0.266348
75	86.8	1	-35.79	-0.335292
114	18.1	0	-37.23	-0.439797
101	55.5	0	-37.27	-0.4427
15	78.6	1	-37.69	-0.473181
80	65.1	1	-37.72	-0.475358
97	71	1	-38.21	-0.510919
155	9.5	1	-38.83	-0.555914
107	31.2	0	-38.96	-0.565348
66	20	1	-38.99	-0.567526
82	40.5	0	-39.02	-0.569703
33	72.3	1	-40.94	-0.709043
38	41.1	1	-41.17	-0.725735
49	90	1	-41.2	-0.727912
19	59.6	1	-41.4	-0.742426
55	81.7	1	-42.08	-0.791776
59	28	0	-42.44	-0.817902
35	17.8	1	-42.57	-0.827337
46	23	0	-42.92	-0.852737
10	81	1	-42.99	-0.857817
57	18	0	-43	-0.858543
128	40.9	1	-43.41	-0.888298
106	62.6	1	-44.11	-0.939099
144	34.6	0	-44.64	-0.977563
113	50.1	1	-44.72	-0.983368
95	62	1	-45.03	-1.00587
91	44	0	-45.17	-1.01603
56	78.6	1	-47.08	-1.15464
62	54	0	-51.17	-1.45146
58	27	0	-52.05	-1.51533
84	54.7	0	-52.96	-1.58137
50	31	1	-53.04	-1.58718
105	50.6	1	-53.47	-1.61838
92	60.7	1	-55.39	-1.75772
93	70.8	1	-55.95	-1.79836
47	1	0	-58.35	-1.97254
118	52.5	1	-60.25	-2.11043
65	36	0	-64.78	-2.43918
31	92	1	-66.05	-2.53135
98	61.7	0	-71.46	-2.92397
7	59.1	1	-102.78	-5.19695

## Sheet: Table F
Patient	OS (Months)	OS..is.censored?	β5 W5 = [BAK= 0.0, BAX= 0.2, BCL2= 0.0, BCLXL= -0.9, MCL1= 0.0]	Zscore
24	83.7	1	0.41	1.2458
30	91.6	1	-0.21	1.21018
143	39.6	1	-1.04	1.16249
48	59.1	1	-1.25	1.15042
150	36	1	-1.79	1.1194
137	32.3	1	-2.54	1.0763
42	33.5	1	-2.92	1.05447
76	60.7	1	-3.41	1.02632
141	27.4	1	-3.53	1.01942
151	32.9	1	-3.95	0.99529
109	56.5	1	-3.96	0.994715
12	96.7	1	-3.98	0.993566
43	45.8	1	-4.02	0.991268
104	62.2	1	-4.12	0.985522
70	48.5	1	-4.15	0.983799
21	66.3	1	-5.3	0.917724
111	48.7	1	-5.31	0.917149
96	47.9	1	-5.71	0.894167
102	64.6	1	-6.96	0.822346
13	94.3	1	-7.12	0.813153
17	43.4	1	-7.25	0.805684
138	32.2	1	-7.35	0.799938
88	77.7	1	-7.69	0.780403
87	34.1	1	-8.08	0.757995
72	74.5	1	-8.23	0.749377
133	39.1	1	-8.43	0.737886
134	38.9	1	-9.04	0.702837
100	57.4	1	-9.15	0.696517
85	12.9	1	-9.6	0.670662
131	54.4	1	-9.76	0.661469
60	20	0	-9.97	0.649403
18	109.2	1	-10.82	0.600565
2	86.5	1	-10.93	0.594245
29	96.8	1	-11.08	0.585626
99	58.2	1	-11.16	0.58103
110	50.3	1	-11.26	0.575284
121	50.7	1	-11.31	0.572411
112	49.9	1	-11.32	0.571837
149	25.7	1	-11.47	0.563218
117	53.3	1	-11.53	0.559771
90	77.8	1	-11.66	0.552301
16	87.7	1	-11.76	0.546556
77	85.2	1	-11.85	0.541385
89	14.7	1	-11.87	0.540236
27	102.2	1	-12.16	0.523573
78	73	1	-12.29	0.516104
41	69.3	1	-12.39	0.510358
75	86.8	1	-12.98	0.476459
86	75.2	1	-13.05	0.472437
94	61.3	1	-13.1	0.469564
125	39.3	1	-13.34	0.455775
54	68.9	1	-13.36	0.454626
8	78.3	1	-13.76	0.431643
20	72.7	1	-14.03	0.41613
4	100.2	1	-14.65	0.380507
34	74.7	1	-14.79	0.372463
83	76.7	1	-14.93	0.364419
14	66.6	1	-15.11	0.354077
81	75.7	1	-15.12	0.353502
146	38.9	1	-15.37	0.339138
36	75.5	1	-15.71	0.319603
71	96.2	1	-15.82	0.313283
154	9.9	1	-15.87	0.31041
124	42.1	1	-15.97	0.304665
5	77.7	1	-15.98	0.30409
25	96.3	1	-15.98	0.30409
23	69.3	1	-16.33	0.28398
79	64.2	1	-16.69	0.263296
152	26.9	1	-16.72	0.261572
56	78.6	1	-16.8	0.256976
122	53.4	1	-16.95	0.248357
26	91.5	1	-17.28	0.229397
97	71	1	-17.32	0.227098
144	34.6	0	-17.41	0.221927
148	9.6	1	-17.43	0.220778
11	67.9	1	-17.52	0.215607
39	95.2	1	-17.86	0.196072
155	9.5	1	-17.93	0.19205
55	81.7	1	-18.82	0.140914
80	65.1	1	-19.02	0.129423
35	17.8	1	-20.5	0.0443872
147	34.2	1	-20.68	0.034045
136	35.2	1	-21.09	0.0104879
6	95.5	1	-21.31	-0.00215247
46	23	0	-21.63	-0.0205385
153	26.7	0	-21.68	-0.0234113
107	31.2	0	-22.47	-0.0688019
101	55.5	0	-23.18	-0.109596
61	70.5	1	-23.3	-0.116491
1	76.7	1	-23.5	-0.127982
51	66.8	1	-24.39	-0.179118
52	82.8	1	-24.39	-0.179118
64	59.6	1	-24.8	-0.202675
53	72.4	1	-25.44	-0.239447
10	81	1	-26.06	-0.27507
15	78.6	1	-26.21	-0.283689
9	92.5	1	-26.37	-0.292882
92	60.7	1	-26.68	-0.310693
33	72.3	1	-27.09	-0.33425
95	62	1	-27.45	-0.354935
82	40.5	0	-28.5	-0.415264
103	48.4	0	-28.71	-0.42733
113	50.1	1	-29.39	-0.4664
44	93.9	1	-29.54	-0.475018
3	115	1	-29.93	-0.497426
114	18.1	0	-29.93	-0.497426
57	18	0	-29.97	-0.499725
105	50.6	1	-30.65	-0.538795
40	78.4	1	-30.75	-0.544541
62	54	0	-30.95	-0.556032
108	44.3	1	-31.2	-0.570396
91	44	0	-31.73	-0.600848
128	40.9	1	-31.8	-0.60487
31	92	1	-32.75	-0.659453
106	62.6	1	-33.91	-0.726103
19	59.6	1	-36.37	-0.867445
38	41.1	1	-37.4	-0.926625
63	30	0	-37.43	-0.928349
84	54.7	0	-37.98	-0.95995
45	95.8	1	-38.1	-0.966845
93	70.8	1	-39.1	-1.0243
49	90	1	-39.56	-1.05073
98	61.7	0	-39.63	-1.05475
156	9.2	0	-41.8	-1.17943
67	0	1	-45.38	-1.38513
65	36	0	-57.62	-2.08839
66	20	1	-57.86	-2.10218
50	31	1	-63.25	-2.41187
58	27	0	-66.41	-2.59343
59	28	0	-70.54	-2.83073
68	0	1	-72.67	-2.95311
47	1	0	-75.46	-3.11341
118	52.5	1	-77.57	-3.23465
7	59.1	1	-105.19	-4.82159

## Sheet: Table G
Patient ID	OS (Months)	OS..is.censored?	β* W* = [BAK= 0.02, BAX= 0.14, BCL2= -0.1, BCLXL= -0.84, MCL1= -0.54]	Risk Score (RS)
150	36	1	-10.672	1.56603
133	39.1	1	-15.546	1.28594
30	91.6	1	-15.9	1.26559
42	33.5	1	-17.588	1.16859
48	59.1	1	-17.684	1.16307
12	96.7	1	-17.688	1.16284
109	56.5	1	-18.218	1.13238
70	48.5	1	-18.232	1.13158
137	32.3	1	-18.38	1.12307
24	83.7	1	-19.628	1.05136
72	74.5	1	-20.26	1.01504
21	66.3	1	-20.41	1.00642
76	60.7	1	-20.524	0.999865
20	72.7	1	-21.24	0.958719
43	45.8	1	-21.574	0.939524
151	32.9	1	-21.79	0.927112
4	100.2	1	-22.186	0.904355
111	48.7	1	-22.282	0.898838
152	26.9	1	-22.714	0.874012
60	20	0	-22.934	0.861369
87	34.1	1	-23.014	0.856772
138	32.2	1	-23.186	0.846887
99	58.2	1	-23.266	0.84229
96	47.9	1	-23.428	0.83298
141	27.4	1	-23.566	0.82505
143	39.6	1	-23.822	0.810338
146	38.9	1	-23.854	0.808499
34	74.7	1	-24.848	0.751377
17	43.4	1	-25.73	0.700691
104	62.2	1	-25.864	0.69299
13	94.3	1	-26.17	0.675405
83	76.7	1	-26.336	0.665865
29	96.8	1	-26.398	0.662302
18	109.2	1	-26.416	0.661268
149	25.7	1	-26.536	0.654372
27	102.2	1	-26.554	0.653338
5	77.7	1	-26.618	0.64966
51	66.8	1	-26.768	0.64104
121	50.7	1	-26.832	0.637362
90	77.8	1	-26.838	0.637017
2	86.5	1	-27.044	0.625179
26	91.5	1	-27.426	0.603226
100	57.4	1	-27.786	0.582538
94	61.3	1	-28.166	0.5607
14	66.6	1	-28.218	0.557712
8	78.3	1	-28.474	0.543
25	96.3	1	-28.588	0.536449
36	75.5	1	-28.776	0.525645
16	87.7	1	-28.888	0.519209
88	77.7	1	-29.052	0.509784
85	12.9	1	-29.2	0.501279
11	67.9	1	-29.266	0.497486
41	69.3	1	-29.428	0.488177
117	53.3	1	-29.836	0.46473
148	9.6	1	-29.906	0.460707
134	38.9	1	-30.552	0.423583
102	64.6	1	-31	0.397838
112	49.9	1	-31.556	0.365886
147	34.2	1	-32.538	0.309453
52	82.8	1	-32.582	0.306925
23	69.3	1	-32.674	0.301638
9	92.5	1	-32.694	0.300489
6	95.5	1	-32.816	0.293478
78	73	1	-33.05	0.28003
79	64.2	1	-33.072	0.278766
77	85.2	1	-33.13	0.275433
131	54.4	1	-33.238	0.269226
64	59.6	1	-33.346	0.26302
89	14.7	1	-33.586	0.249228
44	93.9	1	-34.064	0.221758
71	96.2	1	-34.374	0.203944
81	75.7	1	-34.792	0.179922
125	39.3	1	-35	0.167969
136	35.2	1	-35.034	0.166015
154	9.9	1	-35.334	0.148775
110	50.3	1	-35.606	0.133144
122	53.4	1	-35.988	0.111191
39	95.2	1	-36.274	0.0947558
53	72.4	1	-36.332	0.0914227
61	70.5	1	-36.456	0.0842967
86	75.2	1	-36.816	0.0636085
3	115	1	-37.52	0.0231516
1	76.7	1	-37.578	0.0198185
45	95.8	1	-38.356	-0.024891
54	68.9	1	-38.802	-0.0505214
101	55.5	0	-39.228	-0.0750025
155	9.5	1	-39.564	-0.0943115
124	42.1	1	-40.056	-0.122585
153	26.7	0	-40.334	-0.138561
75	86.8	1	-40.392	-0.141894
97	71	1	-40.562	-0.151664
40	78.4	1	-41.098	-0.182466
107	31.2	0	-42.714	-0.275333
63	30	0	-43.634	-0.328203
80	65.1	1	-43.664	-0.329927
15	78.6	1	-43.728	-0.333605
156	9.2	0	-44.762	-0.393026
55	81.7	1	-45.458	-0.433023
10	81	1	-45.762	-0.450494
103	48.4	0	-46.034	-0.466125
56	78.6	1	-47.244	-0.53566
49	90	1	-47.972	-0.577496
62	54	0	-47.974	-0.577611
144	34.6	0	-48.158	-0.588185
82	40.5	0	-48.78	-0.62393
113	50.1	1	-49.988	-0.69335
33	72.3	1	-50.262	-0.709096
57	18	0	-50.53	-0.724497
105	50.6	1	-50.888	-0.745071
95	62	1	-51.358	-0.77208
108	44.3	1	-52.048	-0.811733
67	0	1	-52.104	-0.814951
35	17.8	1	-52.366	-0.830007
91	44	0	-52.468	-0.835869
19	59.6	1	-53.442	-0.891842
38	41.1	1	-54.19	-0.934828
106	62.6	1	-54.228	-0.937011
114	18.1	0	-54.326	-0.942643
46	23	0	-54.63	-0.960113
128	40.9	1	-55.2	-0.99287
66	20	1	-56.2	-1.05034
92	60.7	1	-61.856	-1.37537
93	70.8	1	-62.276	-1.39951
84	54.7	0	-62.55	-1.41525
50	31	1	-63.644	-1.47812
31	92	1	-64.962	-1.55386
58	27	0	-68.308	-1.74615
98	61.7	0	-79.062	-2.36415
59	28	0	-79.74	-2.40312
68	0	1	-83.006	-2.5908
118	52.5	1	-84.628	-2.68402
47	1	0	-84.668	-2.68631
65	36	0	-85.798	-2.75125
7	59.1	1	-124.112	-4.95305

## Sheet: Table H
Patient ID	OS (Months)	OS..is.censored?	Comb_i = β* + (0.1*Male) + (-1.0*Female)	Comb_i = β* + (-1.0*LI_yes) + (0.5*LI_no)	Comb_i = β* + (-1.0*T2&3) + (-0.2*T4)	Comb_i = β* + (-1.0*N1) + (-0.3*N2)	Comb_i = β* + (-0.2*Age)	RS_H
1	76.7	1	-37.478	-37.078	-38.578	-38.578	-51.978	-0.117631
2	86.5	1	-26.944	-26.544	-28.044	-28.044	-39.244	0.584625
3	115	1	-37.42	-37.02	-38.52	-38.52	-46.12	0.205427
4	100.2	1	-23.186	-23.186	-23.186	-23.186	-34.986	0.819445
5	77.7	1	-27.618	-26.118	-26.818	-27.618	-36.818	0.718414
6	95.5	1	-32.716	-32.316	-33.816	-33.816	-41.216	0.475873
7	59.1	1	-124.012	-123.612	-125.112	-125.112	-135.912	-4.74643
8	78.3	1	-28.374	-27.974	-29.474	-29.474	-40.674	0.505763
9	92.5	1	-32.594	-32.194	-32.894	-32.994	-48.094	0.0965643
10	81	1	-45.662	-46.762	-46.762	-46.762	-58.762	-0.491755
11	67.9	1	-29.166	-28.766	-30.266	-30.266	-40.266	0.528263
12	96.7	1	-17.588	-17.188	-17.888	-17.988	-30.888	1.04544
13	94.3	1	-27.17	-25.67	-27.17	-27.17	-40.57	0.511498
14	66.6	1	-28.118	-29.218	-29.218	-28.518	-39.218	0.586059
15	78.6	1	-43.628	-43.228	-44.728	-44.028	-56.328	-0.357525
16	87.7	1	-29.888	-28.388	-29.888	-29.188	-42.888	0.383665
17	43.4	1	-26.73	-25.23	-26.73	-26.73	-35.93	0.767385
18	109.2	1	-26.316	-25.916	-27.416	-27.416	-37.216	0.696465
19	59.6	1	-53.342	-52.942	-53.642	-54.442	-65.242	-0.849115
20	72.7	1	-21.14	-22.24	-22.24	-21.54	-31.84	0.992941
21	66.3	1	-21.41	-19.91	-21.41	-21.41	-29.61	1.11592
23	69.3	1	-33.674	-32.174	-33.674	-33.674	-44.674	0.285171
24	83.7	1	-20.628	-19.128	-20.628	-20.628	-33.428	0.905366
25	96.3	1	-28.488	-29.588	-29.588	-28.888	-36.988	0.709039
26	91.5	1	-27.326	-26.926	-28.426	-27.726	-40.226	0.530469
27	102.2	1	-27.554	-27.554	-27.554	-26.854	-36.354	0.744003
29	96.8	1	-27.398	-25.898	-27.398	-27.398	-33.998	0.873932
30	91.6	1	-15.8	-16.9	-16.9	-16.9	-31.1	1.03375
31	92	1	-64.862	-64.462	-65.962	-65.262	-79.562	-1.63884
33	72.3	1	-50.162	-49.762	-51.262	-50.562	-63.662	-0.761981
34	74.7	1	-24.748	-24.348	-25.848	-25.148	-36.048	0.760878
35	17.8	1	-53.366	-51.866	-53.366	-53.366	-64.766	-0.822864
36	75.5	1	-29.776	-28.276	-29.776	-29.076	-43.376	0.356753
38	41.1	1	-54.09	-55.19	-55.19	-55.19	-69.99	-1.11096
39	95.2	1	-36.174	-35.774	-37.274	-37.274	-48.474	0.075608
40	78.4	1	-40.998	-42.098	-41.298	-42.098	-48.698	0.0632548
41	69.3	1	-29.328	-30.428	-29.628	-29.728	-40.028	0.541389
42	33.5	1	-17.488	-17.088	-18.588	-18.588	-31.988	0.984779
43	45.8	1	-21.474	-22.574	-22.574	-21.874	-31.974	0.985551
44	93.9	1	-35.064	-33.564	-35.064	-34.364	-48.264	0.0871891
45	95.8	1	-38.256	-39.356	-38.556	-38.656	-44.356	0.302708
46	23	0	-55.63	-55.63	-54.83	-54.93	-64.03	-0.782275
47	1	0	-84.568	-85.668	-84.868	-84.968	-99.268	-2.72558
48	59.1	1	-18.684	-17.184	-18.684	-18.684	-27.884	1.21111
49	90	1	-47.872	-47.472	-48.972	-48.972	-61.172	-0.624662
50	31	1	-64.644	-63.144	-63.844	-64.644	-78.244	-1.56615
51	66.8	1	-26.668	-27.768	-27.768	-27.768	-39.368	0.577786
52	82.8	1	-33.582	-32.082	-32.782	-33.582	-44.582	0.290244
53	72.4	1	-36.232	-37.332	-37.332	-37.332	-48.932	0.0503502
54	68.9	1	-39.802	-38.302	-39.002	-39.802	-51.002	-0.0638063
55	81.7	1	-46.458	-46.458	-45.658	-46.458	-57.458	-0.419842
56	78.6	1	-48.244	-46.744	-48.244	-48.244	-56.844	-0.385981
57	18	0	-51.53	-51.53	-50.73	-51.53	-62.73	-0.710583
58	27	0	-69.308	-69.308	-69.308	-69.308	-81.308	-1.73512
59	28	0	-80.74	-80.74	-80.74	-80.04	-94.94	-2.4869
60	20	0	-22.834	-23.934	-23.134	-23.934	-35.334	0.800254
61	70.5	1	-36.356	-35.956	-37.456	-36.756	-49.256	0.0324822
62	54	0	-48.974	-48.974	-48.974	-48.274	-56.774	-0.382121
63	30	0	-43.534	-44.634	-43.834	-44.634	-56.034	-0.341311
64	59.6	1	-34.346	-32.846	-34.346	-34.346	-44.546	0.29223
65	36	0	-85.698	-86.798	-86.798	-86.798	-100.398	-2.7879
66	20	1	-57.2	-57.2	-57.2	-57.2	-66.4	-0.912976
67	0	1	-52.004	-53.104	-53.104	-53.104	-67.704	-0.984889
68	0	1	-82.906	-84.006	-84.006	-84.006	-94.806	-2.47951
70	48.5	1	-18.132	-17.732	-19.232	-19.232	-32.632	0.949264
71	96.2	1	-34.274	-35.374	-34.574	-34.674	-39.574	0.566426
72	74.5	1	-21.26	-21.26	-20.46	-21.26	-29.86	1.10213
75	86.8	1	-40.292	-41.392	-41.392	-41.392	-54.192	-0.239729
76	60.7	1	-20.424	-21.524	-20.724	-21.524	-28.324	1.18684
77	85.2	1	-33.03	-32.63	-34.13	-34.13	-42.93	0.381349
78	73	1	-32.95	-34.05	-33.25	-33.35	-43.05	0.374731
79	64.2	1	-32.972	-32.572	-33.272	-34.072	-45.672	0.230133
80	65.1	1	-44.664	-44.664	-43.864	-44.664	-57.064	-0.398114
81	75.7	1	-35.792	-35.792	-35.792	-35.792	-49.392	0.0249821
82	40.5	0	-49.78	-49.78	-48.98	-49.08	-62.78	-0.71334
83	76.7	1	-26.236	-27.336	-27.336	-27.336	-40.536	0.513373
84	54.7	0	-62.45	-63.55	-62.75	-63.55	-74.95	-1.38449
85	12.9	1	-30.2	-28.7	-29.4	-30.2	-38.8	0.60911
86	75.2	1	-36.716	-37.816	-37.816	-37.816	-49.416	0.0236585
87	34.1	1	-24.014	-24.014	-24.014	-24.014	-34.814	0.828931
88	77.7	1	-28.952	-28.552	-30.052	-29.352	-43.052	0.374621
89	14.7	1	-33.486	-34.586	-34.586	-34.586	-41.386	0.466498
90	77.8	1	-27.838	-26.338	-27.838	-27.838	-35.238	0.805548
91	44	0	-53.468	-53.468	-53.468	-53.468	-65.068	-0.839519
92	60.7	1	-62.856	-62.856	-62.056	-62.856	-74.656	-1.36828
93	70.8	1	-63.276	-63.276	-62.476	-63.276	-74.876	-1.38041
94	61.3	1	-28.066	-29.166	-28.366	-29.166	-40.966	0.48966
95	62	1	-51.258	-52.358	-52.358	-52.358	-62.158	-0.679038
96	47.9	1	-23.328	-24.428	-24.428	-23.728	-37.028	0.706833
97	71	1	-40.462	-41.562	-40.762	-40.862	-54.362	-0.249104
98	61.7	0	-78.962	-80.062	-80.062	-80.062	-93.262	-2.39436
99	58.2	1	-24.266	-24.266	-23.466	-24.266	-36.666	0.726796
100	57.4	1	-27.686	-28.786	-27.986	-28.086	-40.786	0.499586
101	55.5	0	-40.228	-40.228	-39.428	-40.228	-52.828	-0.164507
102	64.6	1	-30.9	-32	-32	-32	-43.8	0.33337
103	48.4	0	-47.034	-45.534	-47.034	-46.334	-56.634	-0.3744
104	62.2	1	-25.764	-26.864	-26.864	-26.164	-37.664	0.671759
105	50.6	1	-50.788	-51.888	-51.888	-51.888	-65.688	-0.873711
106	62.6	1	-55.228	-55.228	-54.428	-55.228	-68.828	-1.04688
107	31.2	0	-43.714	-43.714	-42.914	-43.014	-54.714	-0.268516
108	44.3	1	-53.048	-53.048	-52.248	-53.048	-67.648	-0.981801
109	56.5	1	-18.118	-19.218	-19.218	-19.218	-30.018	1.09342
110	50.3	1	-36.606	-35.106	-36.606	-36.606	-49.206	0.0352396
111	48.7	1	-22.182	-23.282	-22.482	-23.282	-35.482	0.792092
112	49.9	1	-31.456	-31.056	-31.756	-32.556	-43.956	0.324767
113	50.1	1	-50.988	-49.488	-50.988	-50.988	-62.988	-0.724811
114	18.1	0	-54.226	-53.826	-54.526	-55.326	-65.926	-0.886836
117	53.3	1	-30.836	-29.336	-30.836	-30.836	-40.436	0.518888
118	52.5	1	-85.628	-84.128	-85.628	-85.628	-97.028	-2.60205
121	50.7	1	-26.732	-26.332	-27.832	-27.832	-35.032	0.816908
122	53.4	1	-36.988	-36.988	-36.188	-36.988	-47.988	0.10241
124	42.1	1	-39.956	-41.056	-40.256	-41.056	-52.456	-0.143992
125	39.3	1	-34.9	-36	-35.2	-36	-44.2	0.311311
128	40.9	1	-55.1	-56.2	-56.2	-56.2	-69.8	-1.10048
131	54.4	1	-33.138	-34.238	-33.438	-33.538	-38.438	0.629074
133	39.1	1	-16.546	-16.546	-15.746	-16.546	-24.546	1.39519
134	38.9	1	-31.552	-31.552	-31.552	-31.552	-42.952	0.380136
136	35.2	1	-34.934	-34.534	-36.034	-36.034	-47.634	0.121932
137	32.3	1	-18.28	-19.38	-19.38	-18.68	-29.18	1.13963
138	32.2	1	-23.086	-24.186	-23.386	-23.486	-36.786	0.720179
141	27.4	1	-24.566	-24.566	-23.766	-24.566	-33.166	0.919815
143	39.6	1	-24.822	-24.822	-24.822	-24.822	-35.822	0.773341
144	34.6	0	-49.158	-47.658	-49.158	-49.158	-62.358	-0.690068
146	38.9	1	-23.754	-23.354	-24.054	-24.854	-35.654	0.782606
147	34.2	1	-33.538	-33.538	-32.738	-32.838	-45.138	0.259582
148	9.6	1	-29.806	-30.906	-30.906	-30.906	-39.906	0.548117
149	25.7	1	-26.436	-27.536	-27.536	-27.536	-39.136	0.590581
150	36	1	-11.672	-11.672	-10.872	-10.972	-17.072	1.80737
151	32.9	1	-21.69	-22.79	-21.99	-22.09	-35.39	0.797165
152	26.9	1	-22.614	-23.714	-23.714	-23.714	-32.714	0.944742
153	26.7	0	-40.234	-41.334	-40.534	-40.634	-54.734	-0.269619
154	9.9	1	-35.234	-36.334	-35.534	-35.634	-46.334	0.193625
155	9.5	1	-39.464	-40.564	-40.564	-39.864	-46.964	0.158882
156	9.2	0	-44.662	-45.762	-44.962	-45.762	-58.762	-0.491755
